# Supplementary material for: Capecitabine Plus Aromatase Inhibitor as First Line Therapy for Hormone Receptor Positive, HER2 Negative Metastatic Breast Cancer
Source: Curr Oncol. 2023 Jun 24;30(7):0. doi: 10.3390/curroncol30070454 (PMC10377785; doi:10.3390/curroncol30070454)
Supplement: Supplementary file 1 [file curroncol-30-00454-s001.zip]

Archive with 1 entries (1 files):
- curroncol-2430951-supplementary.pdf
